# Supplementary material for: Positional Correlation Natural Vector: A Novel Method for Genome Comparison
Source: Int J Mol Sci. 2020 May 29;21(11):3859. doi: 10.3390/ijms21113859 (PMC7312176; doi:10.3390/ijms21113859)
Supplement: Supplementary file 1 [file ijms-21-03859-s001.zip]

Archive with 7 entries (6 files):
- ijms-785084 -for publication-supplementary/
- ijms-785084 -for publication-supplementary/Figures.docx
- ijms-785084 -for publication-supplementary/Table S1.xlsx
- ijms-785084 -for publication-supplementary/Table S2.xlsx
- ijms-785084 -for publication-supplementary/Table S3.xlsx
- ijms-785084 -for publication-supplementary/Table S4.xlsx
- ijms-785084 -for publication-supplementary/Table S5.xlsx
