# Supplementary material for: Positional Correlation Natural Vector: A Novel Method for Genome Comparison
Source: Int J Mol Sci. 2020 May 29;21(11):3859. doi: 10.3390/ijms21113859 (PMC7312176; doi:10.3390/ijms21113859)
Supplement: Supplementary file 1 [file ijms-21-03859-s001.zip › ijms-785084 -for publication-supplementary/Table S1.xlsx]

## Sheet: Table S1
Accession number	Group	Genome Length (bp)
JQ717260	type3	9425
KF035123	type3	9429
GQ275355	type3	9442
KY620860	type3	9449
KY620677	type3	9422
KY620662	type3	9443
KY620679	type3	9432
KY620833	type3	9446
KY620681	type3	9455
KY620473	type3	9416
KY620782	type3	9442
KY620710	type3	9446
KY620828	type3	9421
KY620829	type3	9454
KY620831	type3	9422
JQ717257	type3	9425
KF035124	type3	9426
KY620664	type3	9421
JN714194	type3	9429
JQ717255	type3	9425
EF407478	type1	9376
EU862837	type1	9336
EU155220	type1	9316
EU256000	type1	9329
EU255961	type1	9332
EU155369	type1	9330
EU155328	type1	9329
EU155337	type1	9329
EU155370	type1	9329
EU155261	type1	9330
EU482886	type1	9333
EU256092	type1	9329
EU155308	type1	9329
KU180728	type1	9374
EU155302	type1	9329
HQ639947	type1	9317
HB455523	type2	9666
HB455528	type2	9666
HB455524	type2	9666
HB455527	type2	9666
HB455526	type2	9666
HB455525	type2	9666
HB455597	type2	9666
HC510319	type2	9665
HQ852455	type2	9666
HQ852456	type2	9666
HM049503	type2	9666
HQ852454	type2	9666
HB455538	type2	9666
HB455539	type2	9666
HB455598	type2	9666
HB455540	type2	9666
HB455599	type2	9666
HB455600	type2	9666
JX227973	type4	9092
MH119606	type4	9027
DQ988078	type4	9050
DQ988077	type4	9043
DQ988073	type4	8957
DQ988075	type4	9057
DQ988074	type4	9054
DQ988079	type4	8965
HQ537008	type4	9174
HQ537009	type4	9177
DQ988076	type4	9051
DQ418785	type4	9218
KJ470624	type6	9474
EF424629	type6	9459
KM504124	type6	9448
KM504115	type6	9459
KM504113	type6	9479
KM504112	type6	9518
KM504118	type6	9449
KM504121	type6	9448
KM504117	type6	9488
DQ835769	type6	9454
EU408331	type6	9470
KM252782	type6	9512
JE984232	type5	9620
JA212565	type5	9621
JA212566	type5	9621
JA212567	type5	9621
