# Supplementary material for: Positional Correlation Natural Vector: A Novel Method for Genome Comparison
Source: Int J Mol Sci. 2020 May 29;21(11):3859. doi: 10.3390/ijms21113859 (PMC7312176; doi:10.3390/ijms21113859)
Supplement: Supplementary file 1 [file ijms-21-03859-s001.zip › ijms-785084 -for publication-supplementary/Table S2.xlsx]

## Sheet: Table S2
Accession number	Group	Genome Length (bp)
KJ843189	F	3215
KJ843175	F	3215
KJ843226	F	3215
KJ843185	F	3215
AB214516	F	3215
KY476326	F	3215
DQ823090	F	3215
KJ843225	F	3215
AB365446	F	3215
FJ657519	F	3215
KJ843220	F	3215
HE981181	F	3215
KJ843208	F	3215
KJ843210	F	3215
KX264499	F	3215
DQ776247	F	3215
KJ843213	F	3215
DQ823088	F	3215
FJ657528	F	3215
KJ843211	F	3215
JN811655	F	3215
KJ843212	F	3215
AB091256	E	3212
AB274979	E	3212
FN594762	E	3212
AB205189	E	3212
AM494710	E	3212
KU736899	E	3212
EU239221	E	3212
AM494691	E	3212
LT623846	E	3212
AM494706	E	3212
EU239224	E	3212
FN594758	E	3212
FN594759	E	3212
GQ161755	E	3212
GQ161835	E	3212
AM494696	E	3212
AM494694	E	3212
AM494700	E	3212
HM363591	E	3212
GQ161761	E	3212
KU736896	E	3212
GQ161787	E	3212
KU736894	E	3212
GQ161804	E	3212
GQ161836	E	3212
KU736895	E	3212
AB274971	E	3212
GQ161817	E	3212
GQ161827	E	3212
GQ161793	E	3212
JQ801502	C	3215
KJ410489	C	3215
JF899336	C	3215
DQ089769	C	3215
FJ023656	C	3215
FJ023646	C	3215
MF674504	C	3215
JQ801503	C	3215
MF925359	C	3215
KU051425	C	3215
KT364718	C	3215
JQ801497	C	3215
MF925409	C	3215
KT987426	C	3215
KX765824	C	3215
JN827416	C	3215
KX765845	C	3215
KX765843	C	3215
MF674403	C	3215
MF925394	C	3215
AB179747	H	3215
EF157291	H	3215
AB275308	H	3215
AB375164	H	3215
AB205010	H	3215
AB353764	H	3215
FJ356716	H	3215
KX264501	H	3215
AB266536	H	3215
EU498228	H	3215
AB375159	H	3215
AB375160	H	3215
AB375162	H	3215
AB375161	H	3215
FJ356715	H	3215
JQ707632	A	3221
JQ707610	A	3221
JQ707620	A	3221
KT749840	A	3221
EU859930	A	3227
JQ707623	A	3221
EU594388	A	3221
EU859935	A	3221
EU859936	A	3221
EU859942	A	3221
JQ707619	A	3221
JQ707616	A	3221
JQ707626	A	3221
JQ707636	A	3221
JQ707621	A	3221
JQ707609	A	3221
JQ707612	A	3221
JQ707611	A	3221
JQ707613	A	3221
JQ707618	A	3221
KF679996	D	3182
MF925363	D	3182
KM524353	D	3182
KF679994	D	3182
KX276856	D	3182
JQ707515	D	3182
MF925358	D	3182
AB330369	D	3182
EU594425	D	3182
AY090453	D	3182
JN040762	D	3182
GQ477453	D	3182
AJ627224	D	3182
EF473977	B	3215
FJ023634	B	3215
AB219429	B	3215
EU881997	B	3215
KJ173424	B	3197
JQ040138	B	3215
KX276825	B	3215
AB100695	B	3215
JQ429082	B	3215
AB033555	B	3215
HM011467	B	3212
GQ358143	B	3215
GQ924638	B	3215
KJ803796	B	3215
EU439020	B	3215
AB056513	G	3248
KX264500	G	3248
KM998716	G	3248
AB375165	G	3248
KY004111	G	3248
AB064310	G	3248
AB375168	G	3248
AF405706	G	3248
KJ194508	G	3248
AB056515	G	3248
AF160501	G	3248
GU563556	G	3248
KF414679	G	3248
AB064313	G	3248
AB064312	G	3248
AB064311	G	3248
HE981174	G	3248
