# Supplementary material for: Positional Correlation Natural Vector: A Novel Method for Genome Comparison
Source: Int J Mol Sci. 2020 May 29;21(11):3859. doi: 10.3390/ijms21113859 (PMC7312176; doi:10.3390/ijms21113859)
Supplement: Supplementary file 1 [file ijms-21-03859-s001.zip › ijms-785084 -for publication-supplementary/Table S3.xlsx]

## Sheet: Table S3
Accession number	Group	Genome Length (bp)
GU131948	type1	10628
FJ639811	type1	10685
FJ461330	type1	10636
JQ045649	type1	10671
KX458014	type1	10736
EU280167	type1	10736
MF033213	type1	10715
EU660412	type1	10691
FJ410218	type1	10677
HG316482	type1	10736
EU482823	type1	10691
KM403622	type1	10715
KM403582	type1	10715
FJ176779	type1	10736
JN903578	type1	10716
GQ868570	type1	10675
FJ639673	type1	10691
FJ410235	type1	10680
KT187562	type1	10715
DQ672558	type1	10736
FJ024457	type1	10691
FJ410194	type1	10682
EU482539	type1	10691
JF960211	type1	10715
KC762625	type1	10736
KJ806961	type1	10736
KR779783	type1	10714
KM403605	type1	10715
KY849706	type1	10676
EU677153	type1	10691
GQ199791	type1	10691
FJ882565	type1	10675
MG560265	type1	10605
KJ806953	type1	10662
KM403593	type1	10714
MF033197	type1	10736
FJ639684	type1	10677
GQ868526	type1	10676
GQ199857	type1	10691
JQ045629	type1	10700
KY057365	type1	10736
FJ547087	type1	10691
FJ182033	type1	10691
FJ882568	type1	10677
EU482806	type1	10691
EU482484	type1	10691
EU482615	type1	10691
FJ390381	type1	10691
FJ461336	type1	10691
GQ199872	type1	10691
FJ410290	type1	10691
FJ687431	type1	10677
EU660418	type1	10691
JN638336	type1	10736
FJ205881	type1	10691
FJ898424	type1	10691
KT827377	type1	10595
KM403588	type1	10715
MG877556	type1	10719
EU677168	type1	10691
FJ410258	type1	10691
EU249494	type1	10691
EU482506	type1	10691
KM403630	type1	10715
AF311957	type1	10736
EU081231	type1	10736
DQ672563	type1	10736
MF033259	type1	10678
GU131961	type1	10689
FJ205876	type1	10691
FJ882542	type1	10685
FJ898404	type1	10690
KM279591	type2	10724
FJ906959	type2	10679
EU687222	type2	10679
GQ868595	type2	10679
EU482666	type2	10679
KC762665	type2	10724
KX380837	type2	10721
EU482634	type2	10681
FJ410259	type2	10679
FJ850115	type2	10679
EU482543	type2	10669
KX452022	type2	10668
KM279522	type2	10724
GU131881	type2	10532
GQ398282	type2	10723
DQ645546	type2	10672
AB189123	type2	10724
KM279556	type2	10724
EU569697	type2	10681
FJ810410	type2	10704
KY849758	type2	10676
AF100464	type2	10686
EU482687	type2	10680
FJ461321	type2	10695
EU482647	type2	10679
KJ918750	type2	10724
JF357905	type2	10670
FJ410233	type2	10664
EU482672	type2	10679
KM217157	type2	10657
GQ868623	type2	10678
JX286520	type2	10599
JN819419	type2	10602
GQ868497	type2	10665
FJ850120	type2	10680
EU529694	type2	10679
EU920841	type2	10666
JX669485	type2	10724
GQ868558	type2	10680
GQ199892	type2	10751
GQ199869	type2	10681
KM279570	type2	10724
FJ639697	type2	10668
GQ868515	type2	10672
FJ687441	type2	10680
FJ744710	type2	10679
FM210211	type2	10692
KU725663	type2	10724
KX452040	type2	10666
KY474318	type2	10649
FJ639834	type2	10666
FJ639829	type2	10680
EU482653	type2	10679
MH215277	type2	10723
KX452032	type2	10781
KY474327	type2	10649
GU131959	type2	10629
EU482624	type2	10681
KC294202	type2	10724
FJ639831	type2	10661
FM210242	type2	10691
GQ398295	type2	10724
DQ181806	type2	10724
FJ898461	type2	10680
FJ898479	type2	10681
FJ410228	type2	10679
GQ398306	type2	10724
LC410184	type2	10672
KM279551	type2	10724
EU482685	type2	10679
EU482781	type2	10679
FJ873811	type2	10679
FM210228	type2	10686
KY921904	type2	10724
GQ398268	type2	10725
GU131851	type3	10526
HQ541791	type3	10709
FJ639755	type3	10636
DQ401689	type3	10708
JF937626	type3	10692
KJ189264	type3	10694
EU081208	type3	10708
GU131938	type3	10648
EU529689	type3	10649
MH544649	type3	10708
EU569689	type3	10649
EU482452	type3	10665
EU081181	type3	10708
GU131953	type3	10589
KJ189295	type3	10695
EU596494	type3	10649
EU482461	type3	10650
JQ920482	type3	10672
JQ920480	type3	10672
HQ166032	type3	10539
HQ541806	type3	10628
KJ189273	type3	10694
EU529683	type3	10650
AY496879	type3	10708
EU081224	type3	10676
KT726343	type3	10664
KF824903	type3	10708
JX669502	type3	10706
MH544650	type3	10709
GU131942	type3	10634
GQ868593	type3	10664
KC762681	type3	10708
KU216209	type3	10675
GU363549	type3	10708
KY794786	type3	10644
JX669508	type3	10709
JF920403	type3	10536
KJ189300	type3	10693
FJ182013	type3	10649
FJ639800	type3	10649
EU660420	type3	10664
JQ920477	type3	10672
AY496877	type3	10708
EU081222	type3	10708
LT898452	type3	10708
GU131844	type3	10595
FJ898457	type3	10664
FJ744726	type3	10650
GQ868617	type3	10663
EU081213	type3	10708
AB189125	type3	10708
JX669499	type3	10708
GU131905	type3	10639
EU726774	type3	10649
AY858043	type3	10707
JF920409	type3	10681
KJ189284	type3	10694
GU131876	type3	10517
GU131916	type3	10626
FJ182037	type3	10649
JQ920488	type3	10672
KU050695	type3	10697
JX669500	type3	10708
HM181973	type3	10539
HM631859	type3	10540
FJ744736	type3	10664
FJ562099	type3	10652
KC762683	type3	10708
AY858038	type3	10708
EU081193	type3	10708
KT726354	type3	10664
KU725666	type3	10697
JN368477	type3	10649
FJ639719	type3	10649
EU482566	type3	10649
EU081219	type3	10708
HM756278	type3	10542
EU529697	type3	10649
EU569691	type3	10652
HM631864	type3	10540
FJ744738	type3	10652
EU726769	type3	10649
FJ639750	type3	10649
FJ882601	type4	10607
KY921910	type4	10603
GQ199884	type4	10607
KY586944	type4	10191
KY586847	type4	10182
KY586857	type4	10182
KM190936	type4	10593
KX059018	type4	10264
GQ199882	type4	10593
KY586924	type4	10182
AF326827	type4	10619
LC069810	type4	10624
EU854295	type4	10567
KJ579248	type4	10650
KY586887	type4	10182
KY586895	type4	10182
AY618988	type4	10654
FJ226067	type4	10607
KY586903	type4	10191
JX024758	type4	10654
MG272272	type4	10653
JN638572	type4	10657
KX059016	type4	10264
KY849762	type4	10604
KY586870	type4	10182
KY586909	type4	10182
JQ513337	type4	10605
MH450305	type4	10650
KY586866	type4	10182
LC410199	type4	10605
KY586916	type4	10190
KY586934	type4	10191
KY586855	type4	10182
AF326573	type4	10650
JN638571	type4	10657
KX059022	type4	10264
KY586825	type4	10182
KJ579244	type4	10650
GQ868582	type4	10607
GQ868584	type4	10553
JQ915081	type4	10573
KY586891	type4	10182
KC762699	type4	10642
KY586876	type4	10191
GQ868644	type4	10638
KX059024	type4	10264
MG272274	type4	10653
AY618993	type4	10654
FJ882583	type4	10593
KC762694	type4	10637
KX845005	type4	10648
KX059033	type4	10264
FJ882597	type4	10607
FJ882581	type4	10607
KU523872	type4	10654
KY586828	type4	10182
KJ160504	type4	10651
KY586921	type4	10190
KY586936	type4	10191
KJ596664	type4	10650
JQ513330	type4	10605
FJ882587	type4	10555
KY586882	type4	10191
KP723482	type4	10654
KY586943	type4	10191
KT794007	type4	10650
KU509287	type4	10506
EU854296	type4	10607
JF741967	type4	10632
KX059015	type4	10264
KY586844	type4	10191
KY586908	type4	10182
KY586858	type4	10182
KY924607	type4	10162
KX059027	type4	10264
KY586827	type4	10182
KY586919	type4	10191
KY586832	type4	10182
JQ513340	type4	10605
FJ639764	type4	10567
LC410196	type4	10605
KY586913	type4	10191
KY586933	type4	10191
JQ915082	type4	10573
KJ596672	type4	10650
KY586867	type4	10191
KY586890	type4	10182
FJ882580	type4	10597
KJ596674	type4	10650
KX059029	type4	10264
FJ882590	type4	10595
KU513442	type4	10650
FJ639738	type4	10567
GQ199876	type4	10596
FJ850095	type4	10559
JN819406	type4	10358
HQ332173	type4	10650
KY586911	type4	10182
KY586837	type4	10182
AY618990	type4	10652
