# Supplementary material for: Positional Correlation Natural Vector: A Novel Method for Genome Comparison
Source: Int J Mol Sci. 2020 May 29;21(11):3859. doi: 10.3390/ijms21113859 (PMC7312176; doi:10.3390/ijms21113859)
Supplement: Supplementary file 1 [file ijms-21-03859-s001.zip › ijms-785084 -for publication-supplementary/Table S4.xlsx]

## Sheet: Table S4
Accession number	Group	Genome Length (bp)
D90400	58	7824
M14119	11	7931
K02718	16	7904
J04353	31	7912
M12732	33	7909
M74117	35	7851
U31794	66	7824
AF125673	16	7904
AF092932	6	8012
NC_001593	53	7856
AF472508	16	7908
AF472509	16	7904
AF402678	16	7906
AY262282	18	7857
AF534061	16	7905
AF536179	16	7904
AF536180	16	7906
AY686579	16	7906
AY686580	16	7906
AY686581	16	7906
AY686582	16	7907
AY686583	16	7907
AY686584	16	7906
EF177183	66	7818
EF177182	66	7816
EF177184	66	7816
EF177185	66	7824
EF177186	66	7824
EF177187	66	7816
EF177188	66	7816
EF177189	66	7816
EF177190	66	7816
EF177191	66	7816
EF202143	18	7857
EF202144	18	7857
EF202145	18	7857
EF202146	18	7857
EF202147	18	7857
EF202148	18	7857
EF202149	18	7857
EF202150	18	7857
EF202151	18	7857
EF202152	18	7844
EF202153	18	7824
EF202154	18	7824
EF202155	18	7824
EF202156	45	7858
EF202157	45	7848
EF202158	45	7848
EF202159	45	7848
EF202160	45	7848
EF202161	45	7849
EF202162	45	7849
EF202163	45	7841
EF202164	45	7849
EF202165	45	7849
EF202166	45	7849
EF202167	45	7849
EF546469	53	7859
EF546470	53	7859
EF546471	53	7859
EF546472	53	7859
EF546473	53	7859
EF546474	53	7859
EF546475	53	7859
EF546478	53	7863
EF546479	53	7863
EF546480	53	7863
EF546481	53	7863
EF546482	53	7863
FJ006723	16	7963
FJ385261	58	7824
FJ385262	58	7824
FJ385263	58	7824
FJ385264	58	7824
FJ385265	58	7824
FJ385266	58	7825
FJ385267	58	7836
FJ385268	58	7824
EU918764	16	7904
EU918765	58	7824
EU918766	33	7833
EU918768	11	7933
FJ610146	16	7906
FJ610147	16	7906
FJ610148	16	7906
FJ610149	16	7906
FJ610150	16	7905
FJ610151	16	7906
FJ610152	16	7905
GQ472848	52	7960
GQ472849	53	7863
GQ472850	58	7824
GQ180784	18	7857
GQ180785	18	7857
GQ180787	18	7844
GQ180788	18	7857
GQ180792	18	7857
HM057182	16	7915
FN870021	11	7933
FN870022	11	7934
FN907958	11	7932
FN907959	11	7933
FN907960	11	7933
FN907961	11	7933
FN907962	11	7934
FN907963	11	7943
FR751321	6	7996
FR751322	6	7996
FR751325	6	7996
FR751326	6	8010
FR751327	6	8031
FR751328	6	8031
FR751330	6	8051
FR751334	6	8031
FR751335	6	8031
FR751336	6	8031
FR751337	6	8031
HQ537666	31	7908
HQ537667	31	7920
HQ537668	31	7914
HQ537669	31	7908
HQ537670	31	7908
HQ537671	31	7908
HQ537672	31	7902
HQ537673	31	7902
HQ537674	31	7942
HQ537675	31	7945
HQ537676	31	7898
HQ537677	31	7898
HQ537678	31	7895
HQ537679	31	7892
HQ537680	31	7886
HQ537681	31	7892
HQ537682	31	7878
HQ537683	31	7878
HQ537684	31	7878
HQ537685	31	7878
HQ537686	31	7878
HQ537687	31	7878
HQ537688	33	7910
HQ537689	33	7912
HQ537690	33	7912
HQ537691	33	7909
HQ537692	33	7909
HQ537693	33	7909
HQ537694	33	7909
HQ537695	33	7911
HQ537696	33	7912
HQ537697	33	7908
HQ537698	33	7831
HQ537699	33	7830
HQ537700	33	7830
HQ537701	33	7833
HQ537702	33	7838
HQ537703	33	7830
HQ537704	33	7830
HQ537705	33	7832
HQ537706	33	7830
HQ537707	33	7830
HQ537708	35	7879
HQ537709	35	7879
HQ537710	35	7879
HQ537711	35	7879
HQ537712	35	7879
HQ537713	35	7883
HQ537714	35	7894
HQ537715	35	7883
HQ537716	35	7894
HQ537717	35	7894
HQ537718	35	7894
HQ537721	35	7879
HQ537722	35	7881
HQ537723	35	7876
HQ537724	35	7878
HQ537725	35	7879
HQ537726	35	7879
HQ537727	35	7879
HQ537728	35	7899
HQ537729	35	7908
HQ537730	35	7908
HQ537731	52	7937
HQ537732	52	7937
HQ537733	52	7937
HQ537734	52	7937
HQ537735	52	7937
HQ537736	52	7937
HQ537737	52	7937
HQ537738	52	7933
HQ537739	52	7933
HQ537740	52	7962
HQ537741	52	7951
HQ537742	52	7944
HQ537743	52	7960
HQ537744	52	7974
HQ537745	52	7962
HQ537746	52	7962
HQ537747	52	7937
HQ537748	52	7937
HQ537749	52	7951
HQ537750	52	7951
HQ537751	52	7934
HQ537752	58	7824
HQ537753	58	7824
HQ537754	58	7824
HQ537755	58	7824
HQ537756	58	7836
HQ537757	58	7836
HQ537758	58	7836
HQ537759	58	7836
HQ537760	58	7836
HQ537761	58	7823
HQ537762	58	7823
HQ537763	58	7823
HQ537764	58	7825
HQ537765	58	7825
HQ537766	58	7814
HQ537767	58	7814
HQ537768	58	7814
HQ537769	58	7817
HQ537770	58	7817
HQ537771	58	7817
HQ537772	58	7820
HQ537773	58	7820
HQ537774	58	7820
HQ537775	58	7820
HQ537776	58	7820
HQ537777	58	7820
HE574701	11	7933
HE574702	11	7933
HE574703	11	7933
HE574704	11	7934
HE574705	11	7933
HE599243	6	7954
JQ004092	16	7911
JQ004093	16	7973
JQ004094	16	7905
JQ004095	16	7906
JQ004096	16	7905
JQ004097	16	7907
JQ004098	16	7906
JQ004099	16	7881
JN644141	11	7933
JQ773408	11	7933
JN252314	6	8032
JN252315	6	8031
JN252316	6	8031
JN252317	6	8031
JN252318	6	8031
JN252319	6	8031
JN252320	6	8029
JN252321	6	8010
JN252322	6	7996
JN252323	6	7996
HE962027	6	8031
JX129485	35	7820
JX129486	35	7894
JX129487	35	7879
JX129488	35	7879
JN565302	16	7973
JN565303	16	7976
JQ067943	16	7973
JQ067944	16	7973
HQ644234	16	7905
HQ644235	16	7905
HQ644236	16	7905
HQ644237	16	7905
HQ644238	16	7908
HQ644239	16	7905
HQ644240	16	7908
HQ644241	16	7908
HQ644242	16	7909
HQ644243	16	7904
HQ644244	16	7904
HQ644245	16	7905
HQ644246	16	7905
HQ644247	16	7906
HQ644249	16	7905
HQ644250	16	7904
HQ644252	16	7904
HQ644253	16	7910
HQ644254	16	7907
HQ644255	16	7908
HQ644256	16	7906
HQ644257	16	7885
HQ644258	16	7906
HQ644259	16	7907
HQ644260	16	7906
HQ644261	16	7905
HQ644262	16	7906
HQ644263	16	7906
HQ644264	16	7906
HQ644265	16	7903
HQ644266	16	7906
HQ644267	16	7906
HQ644268	16	7904
HQ644269	16	7908
HQ644270	16	7909
HQ644271	16	7906
HQ644272	16	7902
HQ644273	16	7906
HQ644274	16	7905
HQ644275	16	7905
HQ644276	16	7906
HQ644277	16	7908
HQ644278	16	7907
HQ644279	16	7906
HQ644280	16	7905
HQ644281	16	7905
HQ644282	16	7903
HQ644283	16	7903
HQ644284	16	7905
HQ644285	16	7906
HQ644286	16	7903
HQ644287	16	7901
HQ644288	16	7906
HQ644289	16	7906
HQ644290	16	7908
HQ644293	16	7908
HQ644294	16	7904
HQ644295	16	7904
HQ644296	16	7905
HQ644297	16	7905
HQ644298	16	7909
HQ644299	16	7905
NC_001526	16	7906
