# Supplementary material for: Positional Correlation Natural Vector: A Novel Method for Genome Comparison
Source: Int J Mol Sci. 2020 May 29;21(11):3859. doi: 10.3390/ijms21113859 (PMC7312176; doi:10.3390/ijms21113859)
Supplement: Supplementary file 1 [file ijms-21-03859-s001.zip › ijms-785084 -for publication-supplementary/Table S5.xlsx]

## Sheet: Table S5
Accession number	Group	Genome Length (bp)
CP000946.1	Escherichia coli ATCC 8739	4746218
CP000038.1	Shigella sonnei Ss046	4825265
CP000976.1	Borrelia duttonii Ly	931674
CP001598.1	Bacillus anthracis str. A0248	5227419
AE016879.1	Bacillus anthracis str. Ames	5227293
CP001215.1	Bacillus anthracis str. CDC 684	5230115
AE017225.1	Bacillus anthracis str. Sterne	5228663
CP000048.1	Borrelia hermsii DAH	922307
CP000993.1	Borrelia recurrentis A1	930981
CP000049.1	Borrelia turicatae 91E135	917330
CP000246.1	Clostridium perfringens ATCC 13124	3256683
CP000312.1	Clostridium perfringens SM101	2897393
BA000016.3	Clostridium perfringens str. 13 DNA	3031430
CP000527.1	Desulfovibrio vulgaris DP4	3462887
CP002297.1	Desulfovibrio vulgaris RCH1	3532052
AE017285.1	Desulfovibrio vulgaris subsp. vulgaris str. Hildenborough	3570858
FN392235.1	Erwinia pyrifoliae DSM 12163 , culture collection DSM:12163	4026286
CP002124.1	Erwinia sp. Ejp617	3909168
CU468135.1	Erwinia tasmaniensis strain ET1/99	3883467
CP001665.1	Escherichia coli BL21-Gold(DE3)pLysS AG	4570938
CP001671.1	Escherichia coli ABU 83972	5131397
CP000468.1	Escherichia coli APEC O1	5082025
CU179680.1	Mycoplasma agalactiae PG2 chromosome, complete sequence	877438
FM864216.2	Mycoplasma conjunctivae HRC/581T	846214
CP001995.1	Mycoplasma fermentans JER	977524
AM260480.1	Ralstonia eutropha H16 chromosome 2	2912490
CP000091.1	Ralstonia eutropha JMP134 chromosome 2, complete sequence	2726152
CP000144.2	Rhodobacter sphaeroides 2.4.1	943018
CP000578.1	Rhodobacter sphaeroides ATCC 17029 chromosome 2, complete sequence	1219053
CP001151.1	Rhodobacter sphaeroides KD131 chromosome 2, complete sequence	1297647
CP001383.1	Shigella flexneri 2002017	4650856
AE005674.2	Shigella flexneri 2a str. 301	4607202
AM295250.1	Staphylococcus carnosus subsp. carnosus TM300	2566424
AE015929.1	Staphylococcus epidermidis ATCC 12228	2499279
CP000029.1	Staphylococcus epidermidis RP62A	2616530
AP006716.1	Staphylococcus haemolyticus JCSC1435 DNA	2685015
CP001837.1	Staphylococcus lugdunensis HKU09-01	2658366
CP000308.1	Yersinia pestis Antiqua	4702289
AL590842.1	Yersinia pestis CO92	4653728
CP001585.1	Yersinia pestis D106004	4640720
AE009952.1	Yersinia pestis KIM10+	4600755
CP001593.1	Yersinia pestis Z176003	4553586
CP001974.1	Bacillus anthracis str. A16R	5227683
NC_017729.1	Bacillus anthracis str. H9401	5218947
CP000001.1	Bacillus cereus E33L	5300915
NC_006814.3	Lactobacillus acidophilus NCFM chromosome	1993560
NC_010080.1	Lactobacillus helveticus DPC 4571	2080931
NC_005362.1	Lactobacillus johnsonii NCC 533	1992676
NC_002696.2	Caulobacter crescentus CB15 chromosome	4016947
CP000747.1	Phenylobacterium zucineum HLK1	3996255
NC_011916.1	Caulobacter crescentus NA1000	4042929
NC_019382.1	Bordetella bronchiseptica 253	5264383
CP007518.2	Aeromonas hydrophila YL17	4796281
NZ_CP012504.1	Aeromonas veronii strain TH0426	4923009
NZ_CP014774.1	Aeromonas veronii strain AVNIH1	4756751
NZ_CP016392.1	Aeromonas hydrophila strain GYK1	4951765
NZ_CP016380.1	Aeromonas hydrophila strain AHNIH1	4906118
NZ_CP016172.1	Bordetella flabilis strain AU10664	5835727
NZ_CP016171.1	Bordetella bronchialis strain AU17976	5966919
